# Supplementary material for: Presence of low virulence chytrid fungi could protect European amphibians from more deadly strains
Source: Nat Commun. 2020 Oct 26;11:5393. doi: 10.1038/s41467-020-19241-7 (PMC7589487; doi:10.1038/s41467-020-19241-7)
Supplement: Supplementary file 4 — Source Data [file 41467_2020_19241_MOESM4_ESM.xlsx]

## Sheet: Figure 1 
Isolate	Replicate	N of sporangia	Sporangia rank	area of sporangia	N of zoospores
BdBE1	1	112	1	388.856	142
BdBE1	1	112	2	414.738	142
BdBE1	1	112	3	379.747	142
BdBE1	1	112	4	384.567	142
BdBE1	1	112	5	557.017	142
BdBE1	1	112	6	481.588	142
BdBE1	1	112	7	422.932	142
BdBE1	1	112	8	385.675	142
BdBE1	1	112	9	396.086	142
BdBE1	1	112	10	402.207	142
BdBE1	2	90	1	535.183	136
BdBE1	2	90	2	464.719	136
BdBE1	2	90	3	432.089	136
BdBE1	2	90	4	405.436	136
BdBE1	2	90	5	377.867	136
BdBE1	2	90	6	389.483	136
BdBE1	2	90	7	390.302	136
BdBE1	2	90	8	449.103	136
BdBE1	2	90	9	479.949	136
BdBE1	2	90	10	370.108	136
BdBE1	3	116	1	430.96	161
BdBE1	3	116	2	393.381	161
BdBE1	3	116	3	388.695	161
BdBE1	3	116	4	296.823	161
BdBE1	3	116	5	390.289	161
BdBE1	3	116	6	309.43	161
BdBE1	3	116	7	546.936	161
BdBE1	3	116	8	367.683	161
BdBE1	3	116	9	624.752	161
BdBE1	3	116	10	409.079	161
BdBE1	4	115	1	642.085	162
BdBE1	4	115	2	447.079	162
BdBE1	4	115	3	491.131	162
BdBE1	4	115	4	381.578	162
BdBE1	4	115	5	639.386	162
BdBE1	4	115	6	585.598	162
BdBE1	4	115	7	503.036	162
BdBE1	4	115	8	579.525	162
BdBE1	4	115	9	453.826	162
BdBE1	4	115	10	387.169	162
BdBE2	1	72	1	360.295	224
BdBE2	1	72	2	363.096	224
BdBE2	1	72	3	311.701	224
BdBE2	1	72	4	390.533	224
BdBE2	1	72	5	314.358	224
BdBE2	1	72	6	343.34	224
BdBE2	1	72	7	386.427	224
BdBE2	1	72	8	388.649	224
BdBE2	1	72	9	330.395	224
BdBE2	1	72	10	372.274	224
BdBE2	2	95	1	328.176	149
BdBE2	2	95	2	304.174	149
BdBE2	2	95	3	403.364	149
BdBE2	2	95	4	422.016	149
BdBE2	2	95	5	500.048	149
BdBE2	2	95	6	317.331	149
BdBE2	2	95	7	439.994	149
BdBE2	2	95	8	284.075	149
BdBE2	2	95	9	456.429	149
BdBE2	2	95	10	428.282	149
BdBE2	3	55	1	414.69	176
BdBE2	3	55	2	457.779	176
BdBE2	3	55	3	400.086	176
BdBE2	3	55	4	304.318	176
BdBE2	3	55	5	485.347	176
BdBE2	3	55	6	290.582	176
BdBE2	3	55	7	352.034	176
BdBE2	3	55	8	410.834	176
BdBE2	3	55	9	417.293	176
BdBE2	3	55	10	693.753	176
BdBE2	4	115	1	452.021	215
BdBE2	4	115	2	770.821	215
BdBE2	4	115	3	287.065	215
BdBE2	4	115	4	306.338	215
BdBE2	4	115	5	343.387	215
BdBE2	4	115	6	415.503	215
BdBE2	4	115	7	305.421	215
BdBE2	4	115	8	390.676	215
BdBE2	4	115	9	323.293	215
BdBE2	4	115	10	296.34	215
BdBE3	1	55	1	588.477	342
BdBE3	1	55	2	345.705	342
BdBE3	1	55	3	436.805	342
BdBE3	1	55	4	555.437	342
BdBE3	1	55	5	454.967	342
BdBE3	1	55	6	402.751	342
BdBE3	1	55	7	429.704	342
BdBE3	1	55	8	396.52	342
BdBE3	1	55	9	399.129	342
BdBE3	1	55	10	363.288	342
BdBE3	2	64	1	407.147	351
BdBE3	2	64	2	418.546	351
BdBE3	2	64	3	356.912	351
BdBE3	2	64	4	314.115	351
BdBE3	2	64	5	309.526	351
BdBE3	2	64	6	356.284	351
BdBE3	2	64	7	311.7	351
BdBE3	2	64	8	355.511	351
BdBE3	2	64	9	381.981	351
BdBE3	2	64	10	548.289	351
BdBE3	3	73	1	352.951	256
BdBE3	3	73	2	341.889	256
BdBE3	3	73	3	370.195	256
BdBE3	3	73	4	330.586	256
BdBE3	3	73	5	360.39	256
BdBE3	3	73	6	355.801	256
BdBE3	3	73	7	417.967	256
BdBE3	3	73	8	405.794	256
BdBE3	3	73	9	616.154	256
BdBE3	3	73	10	415.31	256
BdBE3	4	67	1	342.276	303
BdBE3	4	67	2	437.868	303
BdBE3	4	67	3	360.293	303
BdBE3	4	67	4	413.861	303
BdBE3	4	67	5	345.174	303
BdBE3	4	67	6	424.584	303
BdBE3	4	67	7	449.316	303
BdBE3	4	67	8	405.891	303
BdBE3	4	67	9	336.479	303
BdBE3	4	67	10	416.904	303
BdBE4	1	114	1	392.656	205
BdBE4	1	114	2	395.747	205
BdBE4	1	114	3	292.041	205
BdBE4	1	114	4	369.519	205
BdBE4	1	114	5	382.512	205
BdBE4	1	114	6	438.979	205
BdBE4	1	114	7	334.837	205
BdBE4	1	114	8	347.444	205
BdBE4	1	114	9	322.182	205
BdBE4	1	114	10	322.616	205
BdBE4	2	111	1	462.164	158
BdBE4	2	111	2	324.887	158
BdBE4	2	111	3	512.013	158
BdBE4	2	111	4	508.245	158
BdBE4	2	111	5	315.806	158
BdBE4	2	111	6	296.629	158
BdBE4	2	111	7	302.426	158
BdBE4	2	111	8	314.163	158
BdBE4	2	111	9	301.025	158
BdBE4	2	111	10	347.251	158
BdBE4	3	131	1	362.177	179
BdBE4	3	131	2	371.258	179
BdBE4	3	131	3	328.413	179
BdBE4	3	131	4	312.666	179
BdBE4	3	131	5	313.584	179
BdBE4	3	131	6	294.89	179
BdBE4	3	131	7	305.904	179
BdBE4	3	131	8	397.873	179
BdBE4	3	131	9	379.904	179
BdBE4	3	131	10	379.035	179
BdBE4	4	118	1	270.787	192
BdBE4	4	118	2	293.828	192
BdBE4	4	118	3	411.349	192
BdBE4	4	118	4	308.657	192
BdBE4	4	118	5	273.009	192
BdBE4	4	118	6	294.794	192
BdBE4	4	118	7	324.983	192
BdBE4	4	118	8	289.094	192
BdBE4	4	118	9	262.479	192
BdBE4	4	118	10	385.314	192
BdBE5	1	115	1	333.678	188
BdBE5	1	115	2	375.847	188
BdBE5	1	115	3	402.558	188
BdBE5	1	115	4	686.677	188
BdBE5	1	115	5	294.649	188
BdBE5	1	115	6	286.293	188
BdBE5	1	115	7	297.982	188
BdBE5	1	115	8	399.274	188
BdBE5	1	115	9	298.803	188
BdBE5	1	115	10	314.308	188
BdBE5	2	136	1	290.108	210
BdBE5	2	136	2	244.993	210
BdBE5	2	136	3	341.938	210
BdBE5	2	136	4	275.231	210
BdBE5	2	136	5	286.824	210
BdBE5	2	136	6	236.202	210
BdBE5	2	136	7	353.627	210
BdBE5	2	136	8	252.818	210
BdBE5	2	136	9	303.15	210
BdBE5	2	136	10	259.967	210
BdBE5	3	99	1	282.96	242
BdBE5	3	99	2	355.124	242
BdBE5	3	99	3	298.417	242
BdBE5	3	99	4	270.256	242
BdBE5	3	99	5	559.978	242
BdBE5	3	99	6	255.282	242
BdBE5	3	99	7	301.653	242
BdBE5	3	99	8	331.891	242
BdBE5	3	99	9	292.572	242
BdBE5	3	99	10	273.589	242
BdBE5	4	125	1	394.54	257
BdBE5	4	125	2	299.866	257
BdBE5	4	125	3	447.142	257
BdBE5	4	125	4	298.562	257
BdBE5	4	125	5	360.631	257
BdBE5	4	125	6	384.203	257
BdBE5	4	125	7	266.826	257
BdBE5	4	125	8	310.058	257
BdBE5	4	125	9	328.509	257
BdBE5	4	125	10	339.571	257
BdBE6	1	45	1	155.495	308
BdBE6	1	45	2	193.871	308
BdBE6	1	45	3	186.254	308
BdBE6	1	45	4	285.325	308
BdBE6	1	45	5	219.585	308
BdBE6	1	45	6	161.365	308
BdBE6	1	45	7	154.719	308
BdBE6	1	45	8	206.292	308
BdBE6	1	45	9	177.23	308
BdBE6	1	45	10	154.476	308
BdBE6	2	94	1	140.261	201
BdBE6	2	94	2	156.223	201
BdBE6	2	94	3	162.481	201
BdBE6	2	94	4	174.416	201
BdBE6	2	94	5	255.487	201
BdBE6	2	94	6	144.967	201
BdBE6	2	94	7	149.77	201
BdBE6	2	94	8	166.411	201
BdBE6	2	94	9	179.511	201
BdBE6	2	94	10	173.155	201
BdBE6	3	59	1	172.621	190
BdBE6	3	59	2	199.16	190
BdBE6	3	59	3	155.495	190
BdBE6	3	59	4	178.831	190
BdBE6	3	59	5	183.246	190
BdBE6	3	59	6	228.561	190
BdBE6	3	59	7	154.137	190
BdBE6	3	59	8	147.538	190
BdBE6	3	59	9	235.935	190
BdBE6	3	59	10	209.154	190
BdBE6	4	46	1	165.344	224
BdBE6	4	46	2	193.435	224
BdBE6	4	46	3	179.122	224
BdBE6	4	46	4	188.583	224
BdBE6	4	46	5	183.392	224
BdBE6	4	46	6	163.597	224
BdBE6	4	46	7	162.384	224
BdBE6	4	46	8	183.101	224
BdBE6	4	46	9	179.802	224
BdBE6	4	46	10	166.363	224
BdBE7	1	116	1	295.808	240
BdBE7	1	116	2	419.126	240
BdBE7	1	116	3	276.777	240
BdBE7	1	116	4	398.887	240
BdBE7	1	116	5	372.659	240
BdBE7	1	116	6	393.912	240
BdBE7	1	116	7	372.079	240
BdBE7	1	116	8	310.782	240
BdBE7	1	116	9	321.361	240
BdBE7	1	116	10	297.595	240
BdBE7	2	121	1	326.094	200
BdBE7	2	121	2	374.204	200
BdBE7	2	121	3	336.383	200
BdBE7	2	121	4	365.655	200
BdBE7	2	121	5	379.952	200
BdBE7	2	121	6	346.527	200
BdBE7	2	121	7	364.688	200
BdBE7	2	121	8	341.938	200
BdBE7	2	121	9	487.427	200
BdBE7	2	121	10	380.967	200
BdBE7	3	118	1	395.216	181
BdBE7	3	118	2	312.618	181
BdBE7	3	118	3	307.884	181
BdBE7	3	118	4	316.385	181
BdBE7	3	118	5	312.425	181
BdBE7	3	118	6	324.114	181
BdBE7	3	118	7	449.702	181
BdBE7	3	118	8	300.687	181
BdBE7	3	118	9	314.163	181
BdBE7	3	118	10	265.232	181
BdBE7	4	149	1	480.857	164
BdBE7	4	149	2	367.587	164
BdBE7	4	149	3	471.632	164
BdBE7	4	149	4	394.443	164
BdBE7	4	149	5	336.721	164
BdBE7	4	149	6	370.002	164
BdBE7	4	149	7	437.481	164
BdBE7	4	149	8	297.692	164
BdBE7	4	149	9	312.618	164
BdBE7	4	149	10	397.969	164
BdBE8	1	45	1	616.058	62
BdBE8	1	45	2	531.334	62
BdBE8	1	45	3	463.034	62
BdBE8	1	45	4	650.546	62
BdBE8	1	45	5	553.312	62
BdBE8	1	45	6	524.137	62
BdBE8	1	45	7	601.084	62
BdBE8	1	45	8	460.28	62
BdBE8	1	45	9	527.277	62
BdBE8	1	45	10	573.358	62
BdBE8	2	52	1	589.443	39
BdBE8	2	52	2	567.272	39
BdBE8	2	52	3	549.738	39
BdBE8	2	52	4	744.544	39
BdBE8	2	52	5	547.806	39
BdBE8	2	52	6	536.309	39
BdBE8	2	52	7	553.94	39
BdBE8	2	52	8	603.258	39
BdBE8	2	52	9	571.474	39
BdBE8	2	52	10	526.745	39
BdBE8	3	53	1	583.888	66
BdBE8	3	53	2	610.986	66
BdBE8	3	53	3	562.49	66
BdBE8	3	53	4	536.116	66
BdBE8	3	53	5	582.197	66
BdBE8	3	53	6	559.109	66
BdBE8	3	53	7	518.872	66
BdBE8	3	53	8	589.974	66
BdBE8	3	53	9	520.273	66
BdBE8	3	53	10	514.573	66
BdBE8	4	29	1	577.657	66
BdBE8	4	29	2	515.781	66
BdBE8	4	29	3	632.143	66
BdBE8	4	29	4	639.292	66
BdBE8	4	29	5	507.472	66
BdBE8	4	29	6	514.863	66
BdBE8	4	29	7	598.331	66
BdBE8	4	29	8	486.267	66
BdBE8	4	29	9	540.947	66
BdBE8	4	29	10	640.692	66
BdBE9	1	30	1	528.646	123
BdBE9	1	30	2	597.308	123
BdBE9	1	30	3	547.17	123
BdBE9	1	30	4	635.774	123
BdBE9	1	30	5	542.303	123
BdBE9	1	30	6	575.618	123
BdBE9	1	30	7	561.158	123
BdBE9	1	30	8	498.025	123
BdBE9	1	30	9	449.493	123
BdBE9	1	30	10	504.168	123
BdBE9	2	47	1	549.165	100
BdBE9	2	47	2	493.768	100
BdBE9	2	47	3	540.413	100
BdBE9	2	47	4	527.237	100
BdBE9	2	47	5	535.076	100
BdBE9	2	47	6	519.255	100
BdBE9	2	47	7	498.24	100
BdBE9	2	47	8	485.352	100
BdBE9	2	47	9	481.842	100
BdBE9	2	47	10	467.464	100
BdBE9	3	31	1	522.947	151
BdBE9	3	31	2	587.293	151
BdBE9	3	31	3	577.002	151
BdBE9	3	31	4	569.403	151
BdBE9	3	31	5	572.433	151
BdBE9	3	31	6	649.86	151
BdBE9	3	31	7	537.278	151
BdBE9	3	31	8	597.104	151
BdBE9	3	31	9	506.836	151
BdBE9	3	31	10	521.889	151
BdBE9	4	24	1	399.629	147
BdBE9	4	24	2	514.71	147
BdBE9	4	24	3	471.191	147
BdBE9	4	24	4	470.075	147
BdBE9	4	24	5	484.387	147
BdBE9	4	24	6	476.819	147
BdBE9	4	24	7	574.143	147
BdBE9	4	24	8	436.793	147
BdBE9	4	24	9	505.007	147
BdBE9	4	24	10	390.411	147
BdBE10	1	92	1	554.713	176
BdBE10	1	92	2	366.331	176
BdBE10	1	92	3	734.111	176
BdBE10	1	92	4	481.051	176
BdBE10	1	92	5	354.303	176
BdBE10	1	92	6	396.279	176
BdBE10	1	92	7	358.409	176
BdBE10	1	92	8	351.164	176
BdBE10	1	92	9	388.454	176
BdBE10	1	92	10	386.57	176
BdBE10	2	123	1	384.396	205
BdBE10	2	123	2	428.497	205
BdBE10	2	123	3	808.159	205
BdBE10	2	123	4	378.262	205
BdBE10	2	123	5	395.602	205
BdBE10	2	123	6	390.724	205
BdBE10	2	123	7	292.475	205
BdBE10	2	123	8	329.524	205
BdBE10	2	123	9	351.212	205
BdBE10	2	123	10	312.473	205
BdBE10	3	103	1	415.793	260
BdBE10	3	103	2	674.505	260
BdBE10	3	103	3	329.669	260
BdBE10	3	103	4	552.008	260
BdBE10	3	103	5	347.154	260
BdBE10	3	103	6	310.734	260
BdBE10	3	103	7	349.28	260
BdBE10	3	103	8	371.886	260
BdBE10	3	103	9	474.24	260
BdBE10	3	103	10	847.14	260
BdBE10	4	89	1	404.539	168
BdBE10	4	89	2	423.618	168
BdBE10	4	89	3	346.575	168
BdBE10	4	89	4	453.035	168
BdBE10	4	89	5	419.513	168
BdBE10	4	89	6	357.974	168
BdBE10	4	89	7	402.413	168
BdBE10	4	89	8	459.797	168
BdBE10	4	89	9	375.75	168
BdBE10	4	89	10	350.342	168
JEL423	1	42	1	911.99	441
JEL423	1	42	2	1038.075	441
JEL423	1	42	3	1043.232	441
JEL423	1	42	4	957.296	441
JEL423	1	42	5	830.055	441
JEL423	1	42	6	799.305	441
JEL423	1	42	7	1325.09	441
JEL423	1	42	8	881.626	441
JEL423	1	42	9	964.574	441
JEL423	1	42	10	812.174	441
JEL423	2	41	1	1045.231	540
JEL423	2	41	2	902.64	540
JEL423	2	41	3	725.803	540
JEL423	2	41	4	800.672	540
JEL423	2	41	5	757.489	540
JEL423	2	41	6	1067.644	540
JEL423	2	41	7	1056.486	540
JEL423	2	41	8	799.9	540
JEL423	2	41	9	769.758	540
JEL423	2	41	10	798.547	540
JEL423	3	60	1	668.208	476
JEL423	3	60	2	806.583	476
JEL423	3	60	3	749.083	476
JEL423	3	60	4	706.332	476
JEL423	3	60	5	724.165	476
JEL423	3	60	6	579.332	476
JEL423	3	60	7	792.172	476
JEL423	3	60	8	638.856	476
JEL423	3	60	9	627.096	476
JEL423	3	60	10	714.911	476

## Sheet: Figure 2a 
	GE-MEAN (GE NC)
JEL423	Alytes obstetricans	Salamandra salamandra	PC
animal 1	206451	148710	8172.4
	260710	163043	17365.8
	252136	165863	10935.2
animal 2	237178	145723	20677.8
	218646	149447	10039.2
	204627	163916	20490.2
animal 3	72134.6	12649.8	18754.8
	63519.2	24659.7	26823.7
	77454.7	11131	16531.2
animal 4	241103	84766.4	17251.8
	280851	72237.5	7164.48
	354831	81043.1	31172
animal 5	163270	131310
	202697	83894.8
	165875	155961
animal 6	201572	8977.53
	210946	18188.6
	240110	629.119
animal 7	278859	7260.36
	267043	3173.95
		-10075.9
animal 8	110344	14740.8
	132506	40955.6
	142963	28053
animal 9	307163	15303.2
	347469	27325.8
	313591	15558.6
animal 10	409662	166650
	351946	150365
	341931	133742
BE1	GE-MEAN (GE NC)
JEL423	Alytes obstetricans	Salamandra salamandra	PC
animal 1	33510.6	19897	2469.84
	23108.7	-	3076.31
	10871.7	-	4471.69
animal 2	4482.56	20536.6	4833.52
	1312.7	13606.4	3937.34
	2478.79	22968.2	3748.99
animal 3	6122.29	3940.84	7518.12
		5504.44	6770.5
	6424.92	3006.92	8326.39
animal 4	28214.1	7400.17	5119.99
	37664.5	5606.75	8010.93
	66439.8	9115.66	8149.89
animal 5	62446.6	27192.6
	63349.8	27364.3
	63066.8	32875.1
animal 6	105331	4205.56
	88087.9	6348.66
	108333	4519.69
animal 7	119346	3888.11
	109909	4647.92
	126103	4972.62
animal 8	35460.4	4348.72
	25357.9	3402.14
	32028.2	4293.9
animal 9	217980	-
	214969	4834.51
	227616	6652.77
animal 10	102128	13020.8
	132510	25762.6
	147782	16794.5

## Sheet: Figure 2b 
Left panel: relative gene expression compared to JEL423
relative gene expression	Condition	Replicate	CRN_22492	CRN_25085	CRN_23176
JEL423	SPORES	A	1.21544	1.04173	1.16998
		B	1.01894	0.744614	0.563335
		C	1.24897	1.72697	2.12247
		D	0.646496	0.746499	0.71485
BdBE1	SPORES	A	0.353271	0.302782	0.240457
		B	0.292426	0.356913	0.235067
		C	0.312378	0.314006	0.188988
		D	0.375903	0.347704	0.32611
BdBE3	SPORES	A	0.323368	0.269573	0.130874
		B	0.513289	0.481412	0.152074
		C	0.364144	0.466543	0.140397
		D	0.453296	0.516208	0.113717
BdBE4	SPORES	A	0.677543	0.54182	0.670535
		B	0.58394	0.473486	0.301221
		C	0.334721	0.489211	0.362494
		D	0.406086	0.513117	0.410331
BdBE5	SPORES	A	0.698075	0.472686	0.331356
		B	0.803166	0.62906	0.610799
		C	0.888225	0.777275	0.56409
		D	0.531133	0.455223	0.203365
Right panel: Relative gene expression of spores incubated with tissue compared to its respective control (spores without tissue).
relative gene expression	Condition	Replicate	CRN_22492	CRN_25085	CRN_23176
JEL423	SPORES	A	1.21544	1.04173	1.16998
		B	1.01894	0.744614	0.563335
		C	1.24897	1.72697	2.12247
		D	0.646496	0.746499	0.71485
	SPORES + TISSUE	I	1.40402	1.41134	1.21804
		J	1.91323	1.97727	1.6598
		K	2.58631	2.24761	1.79738
		L	2.54461	1.87247	1.07359
BdBE1	SPORES	A	1.06448	0.918691	0.989761
		B	0.881143	1.08294	0.967577
		C	0.94126	0.952747	0.777905
		D	1.13268	1.05499	1.34233
	SPORES + TISSUE	I	4.51758	7.48007	4.3486
		J	5.01769	6.8425	3.36831
		K	6.13877	6.17076	5.2523
		L	3.64318	3.81768	1.93214
BdBE3	SPORES	A	0.794819	0.641135	0.980235
		B	1.26163	1.14496	1.13902
		C	0.895045	1.10959	1.05156
		D	1.11417	1.22771	0.851734
	SPORES + TISSUE	I	1.98065	2.25945	2.35948
		J	1.74492	1.66227	2.85929
		K	3.3255	2.57321	3.08671
		L	2.69706	2.43073	2.52081
BdBE4	SPORES	A	1.40697	1.07556	1.6106
		B	1.2126	0.939914	0.723518
		C	0.695074	0.971131	0.870694
		D	0.843271	1.01859	0.985595
	SPORES + TISSUE	I	0.268644	0.322254	0.194625
		J	0.433573	0.37032	0.365856
		K	0.355931	0.245224	0.139146
		L	0.330039	0.164164	0.131735
BdBE5	SPORES	A	0.973405	0.829959	0.848868
		B	1.11995	1.10453	1.56475
		C	1.23855	1.36477	1.44509
		D	0.740619	0.799297	0.520981
	SPORES + TISSUE	I	0.185317	0.228152	0.165003
		J	0.114363	0.160617	0.1391
		K	0.177028	0.213462	0.177335
		L	0.170643	0.210087	0.150889

## Sheet: Figure 2c 
Scale bar = 20 µm

## Sheet: Figure 2d
Scale bar = 20 µm

## Sheet: Figure 2e
Scale bar = 20 µm

## Sheet: Figure 3a
Infection Alytes: loads							Infection Alytes: survival						Reinfection Alytes: loads and survival
Isolate	ID	Load	Next	Time			Toad	Death Time	Status	Isolate			Ind_ID	Isolate	Load_dec	Time	Death
BdBE1	1	715	1	7			1	99	FALSE	BdBE1			1	BdBE1	34	0	84
BdBE1	1	54	1	14			2	83	TRUE	BdBE1			3	BdBE1	0	0	84
BdBE1	1	131	1	21			3	99	FALSE	BdBE1			4	BdBE1	195	0	57
BdBE1	1	128	1	28			4	99	FALSE	BdBE1			5	BdBE1	22	0	37
BdBE1	1	516	1	35			5	99	FALSE	BdBE1			6	BdBE1	0	0	84
BdBE1	1	44	1	42			6	99	FALSE	BdBE1			7	BdBE3	21	0	84
BdBE1	1	3	1	49			7	99	FALSE	BdBE3			8	BdBE3	0	0	84
BdBE1	1	1	1	56			8	99	FALSE	BdBE3			9	BdBE3	0	0	84
BdBE1	1	0	1	63			9	99	FALSE	BdBE3			10	BdBE3	0	0	21
BdBE1	1	0	1	70			10	99	FALSE	BdBE3			11	BdBE3	26	0	84
BdBE1	1	0	1	77			11	99	FALSE	BdBE3			12	BdBE3	0	0	84
BdBE1	1	0	1	84			12	99	FALSE	BdBE3			13	BdBE4	0	0	37
BdBE1	1	0	1	91			13	99	FALSE	BdBE4			15	BdBE4	120	0	73
BdBE1	1	0	1	99			14	99	FALSE	BdBE4			16	BdBE4	0	0	84
BdBE1	2	10	1	7			15	99	FALSE	BdBE4			17	BdBE4	0	0	46
BdBE1	2	79	1	14			16	99	FALSE	BdBE4			18	BdBE4	38	0	67
BdBE1	2	112	1	21			17	99	FALSE	BdBE4			19	BdBE5	304	0	84
BdBE1	2	169	1	28			18	99	FALSE	BdBE4			20	BdBE5	0	0	28
BdBE1	2	872	1	35			19	99	FALSE	BdBE5			21	BdBE5	35	0	84
BdBE1	2	2667	1	42			20	99	FALSE	BdBE5			22	BdBE5	31	0	78
BdBE1	2	4827	1	49			21	99	FALSE	BdBE5			23	BdBE5	0	0	43
BdBE1	2	26267	1	56			22	99	FALSE	BdBE5			24	BdBE5	63	0	74
BdBE1	2	3373	1	63			23	99	FALSE	BdBE5			31	control	0	0	84
BdBE1	2	3933	1	70			24	99	FALSE	BdBE5			32	control	0	0	51
BdBE1	2	784	0	77			25	20	TRUE	JEL423			33	control	0	0	47
BdBE1	3	52	1	7			26	41	TRUE	JEL423			34	control	0	0	35
BdBE1	3	92	1	14			27	24	TRUE	JEL423			35	control	0	0	29
BdBE1	3	59	1	21			28	64	TRUE	JEL423			36	control	0	0	25
BdBE1	3	66	1	28			29	20	TRUE	JEL423			37	BdBE5	0	0	35
BdBE1	3	156	1	35			30	21	TRUE	JEL423			38	BdBE5	0	0	29
BdBE1	3	177	1	42			31	99	FALSE	control			39	BdBE5	0	0	22
BdBE1	3	260	1	49			32	99	FALSE	control			40	BdBE5	0	0	35
BdBE1	3	15	1	56			33	99	FALSE	control			41	BdBE5	0	0	48
BdBE1	3	145	1	63			34	99	FALSE	control			1	BdBE1	718	7	84
BdBE1	3	140	1	70			35	99	FALSE	control			3	BdBE1	338	7	84
BdBE1	3	228	1	77			36	99	FALSE	control			4	BdBE1	2100	7	57
BdBE1	3	0	1	84			37	99	FALSE	BdBE5			5	BdBE1	492	7	37
BdBE1	3	4	1	91			38	99	FALSE	BdBE5			6	BdBE1	128	7	84
BdBE1	3	0	1	99			39	99	FALSE	BdBE5			7	BdBE3	183	7	84
BdBE1	4	845	1	7			40	99	FALSE	BdBE5			8	BdBE3	1162	7	84
BdBE1	4	219	1	14			41	99	FALSE	BdBE5			9	BdBE3	988	7	84
BdBE1	4	189	1	21			42	20	TRUE	JEL423			10	BdBE3	18260	7	21
BdBE1	4	102	1	28			43	20	TRUE	JEL423			11	BdBE3	6740	7	84
BdBE1	4	321	1	35			44	16	TRUE	JEL423			12	BdBE3	1494	7	84
BdBE1	4	451	1	42									13	BdBE4	18440	7	37
BdBE1	4	184	1	49									15	BdBE4	16104	7	73
BdBE1	4	1024	1	56									16	BdBE4	11240	7	84
BdBE1	4	804	1	63									17	BdBE4	19540	7	46
BdBE1	4	391	1	70									18	BdBE4	123	7	67
BdBE1	4	195	1	77									19	BdBE5	9560	7	84
BdBE1	4	109	1	84									20	BdBE5	382000	7	28
BdBE1	4	399	1	91									21	BdBE5	14380	7	84
BdBE1	4	2013	1	99									22	BdBE5	33800	7	78
BdBE1	5	33	1	7									23	BdBE5	7180	7	43
BdBE1	5	3	1	14									24	BdBE5	13060	7	74
BdBE1	5	2	1	21									25	JEL423	21000	7	20
BdBE1	5	14	1	28									26	JEL423	35600	7	41
BdBE1	5	98	1	35									27	JEL423	85600	7	24
BdBE1	5	0	1	42									28	JEL423	14940	7	64
BdBE1	5	4	1	49									29	JEL423	123600	7	20
BdBE1	5	1360	1	56									30	JEL423	79200	7	21
BdBE1	5	544	1	63									31	control	4780	7	84
BdBE1	5	693	1	70									32	control	29400	7	51
BdBE1	5	10	1	77									33	control	17640	7	47
BdBE1	5	264	1	84									34	control	24400	7	35
BdBE1	5	771	1	91									35	control	3600	7	29
BdBE1	5	3640	1	99									36	control	85000	7	25
BdBE1	6	385	1	7									37	BdBE5	4540	7	35
BdBE1	6	15	1	14									38	BdBE5	135200	7	29
BdBE1	6	97	1	21									39	BdBE5	6120	7	22
BdBE1	6	10	1	28									40	BdBE5	33800	7	35
BdBE1	6	0	1	35									41	BdBE5	177200	7	48
BdBE1	6	65	1	42									42	JEL423	60400	7	20
BdBE1	6	67	1	49									43	JEL423	63400	7	20
BdBE1	6	9	1	56									44	JEL423	112800	7	16
BdBE1	6	145	1	63									1	BdBE1	188	14	84
BdBE1	6	82	1	70									3	BdBE1	38	14	84
BdBE1	6	4	1	77									4	BdBE1	1092	14	57
BdBE1	6	39	1	84									5	BdBE1	926	14	37
BdBE1	6	73	1	91									6	BdBE1	145	14	84
BdBE1	6	507	1	99									7	BdBE3	488	14	84
BdBE3	7	559	1	7									8	BdBE3	460	14	84
BdBE3	7	223	1	14									9	BdBE3	55	14	84
BdBE3	7	520	1	21									10	BdBE3	758	14	21
BdBE3	7	580	1	28									11	BdBE3	3760	14	84
BdBE3	7	303	1	35									12	BdBE3	6600	14	84
BdBE3	7	56	1	42									13	BdBE4	1690	14	37
BdBE3	7	139	1	49									15	BdBE4	736	14	73
BdBE3	7	51	1	56									16	BdBE4	1370	14	84
BdBE3	7	349	1	63									17	BdBE4	482	14	46
BdBE3	7	189	1	70									18	BdBE4	1630	14	67
BdBE3	7	55	1	77									19	BdBE5	1246	14	84
BdBE3	7	251	1	84									20	BdBE5	2700	14	28
BdBE3	7	100	1	91									21	BdBE5	564	14	84
BdBE3	7	767	1	99									22	BdBE5	44000	14	78
BdBE3	8	1373	1	7									23	BdBE5	6500	14	43
BdBE3	8	1640	1	14									24	BdBE5	1100	14	74
BdBE3	8	388	1	21									25	JEL423	36400	14	20
BdBE3	8	177	1	28									26	JEL423	13480	14	41
BdBE3	8	399	1	35									27	JEL423	176600	14	24
BdBE3	8	463	1	42									28	JEL423	2920	14	64
BdBE3	8	444	1	49									29	JEL423	80600	14	20
BdBE3	8	283	1	56									30	JEL423	108200	14	21
BdBE3	8	1560	1	63									31	control	430	14	84
BdBE3	8	1145	1	70									32	control	26000	14	51
BdBE3	8	120	1	77									33	control	1394	14	47
BdBE3	8	185	1	84									34	control	3520	14	35
BdBE3	8	43	1	91									35	control	8000	14	29
BdBE3	8	265	1	99									36	control	4840	14	25
BdBE3	9	3333	1	7									37	BdBE5	18160	14	35
BdBE3	9	91	1	14									38	BdBE5	332000	14	29
BdBE3	9	32	1	21									39	BdBE5	2840	14	22
BdBE3	9	51	1	28									40	BdBE5	46600	14	35
BdBE3	9	32	1	35									41	BdBE5	25600	14	48
BdBE3	9	39	1	42									42	JEL423	72600	14	20
BdBE3	9	187	1	49									43	JEL423	137400	14	20
BdBE3	9	122	1	56									44	JEL423	198400	14	16
BdBE3	9	75	1	63									1	BdBE1	34	21	84
BdBE3	9	32	1	70									3	BdBE1	21	21	84
BdBE3	9	5	1	77									4	BdBE1	4760	21	57
BdBE3	9	7	1	84									5	BdBE1	3560	21	37
BdBE3	9	5	1	91									6	BdBE1	0	21	84
BdBE3	9	0	1	99									7	BdBE3	42	21	84
BdBE3	10	304	1	7									8	BdBE3	1168	21	84
BdBE3	10	105	1	14									9	BdBE3	0	21	84
BdBE3	10	3	1	21									10	BdBE3	5720	21	21
BdBE3	10	13	1	28									11	BdBE3	354	21	84
BdBE3	10	4	1	35									12	BdBE3	346	21	84
BdBE3	10	0	1	42									13	BdBE4	2540	21	37
BdBE3	10	0	1	49									15	BdBE4	1342	21	73
BdBE3	10	0	1	56									16	BdBE4	4640	21	84
BdBE3	10	0	1	63									17	BdBE4	5500	21	46
BdBE3	10	0	1	70									18	BdBE4	9720	21	67
BdBE3	10	0	1	77									19	BdBE5	52	21	84
BdBE3	10	0	1	84									20	BdBE5	3840	21	28
BdBE3	10	0	1	91									21	BdBE5	774	21	84
BdBE3	10	0	1	99									22	BdBE5	13540	21	78
BdBE3	11	580	1	7									23	BdBE5	2400	21	43
BdBE3	11	75	1	14									24	BdBE5	590	21	74
BdBE3	11	26	1	21									26	JEL423	60400	21	41
BdBE3	11	24	1	28									27	JEL423	632000	21	24
BdBE3	11	113	1	35									28	JEL423	696	21	64
BdBE3	11	239	1	42									30	JEL423	79800	21	21
BdBE3	11	199	1	49									31	control	564	21	84
BdBE3	11	599	1	56									32	control	5300	21	51
BdBE3	11	735	1	63									33	control	4740	21	47
BdBE3	11	340	1	70									34	control	9720	21	35
BdBE3	11	103	1	77									35	control	1124	21	29
BdBE3	11	10	1	84									36	control	53200	21	25
BdBE3	11	76	1	91									37	BdBE5	48600	21	35
BdBE3	11	127	1	99									38	BdBE5	7040	21	29
BdBE3	12	887	1	7									39	BdBE5	11340	21	22
BdBE3	12	480	1	14									40	BdBE5	10620	21	35
BdBE3	12	900	1	21									41	BdBE5	85800	21	48
BdBE3	12	135	1	28									1	BdBE1	80	28	84
BdBE3	12	97	1	35									3	BdBE1	71	28	84
BdBE3	12	53	1	42									4	BdBE1	13680	28	57
BdBE3	12	3	1	49									5	BdBE1	3060	28	37
BdBE3	12	30	1	56									6	BdBE1	0	28	84
BdBE3	12	161	1	63									7	BdBE3	100	28	84
BdBE3	12	14	1	70									8	BdBE3	143	28	84
BdBE3	12	37	1	77									9	BdBE3	0	28	84
BdBE3	12	27	1	84									11	BdBE3	2180	28	84
BdBE3	12	3	1	91									12	BdBE3	99	28	84
BdBE3	12	2	1	99									13	BdBE4	1348	28	37
BdBE4	13	53	1	7									15	BdBE4	1256	28	73
BdBE4	13	6	1	14									16	BdBE4	1260	28	84
BdBE4	13	67	1	21									17	BdBE4	1800	28	46
BdBE4	13	5	1	28									18	BdBE4	948	28	67
BdBE4	13	5	1	35									19	BdBE5	50	28	84
BdBE4	13	4	1	42									20	BdBE5	3480	28	28
BdBE4	13	45	1	49									21	BdBE5	54	28	84
BdBE4	13	12	1	56									22	BdBE5	3760	28	78
BdBE4	13	0	1	63									23	BdBE5	3680	28	43
BdBE4	13	0	1	70									24	BdBE5	1726	28	74
BdBE4	13	0	1	77									26	JEL423	39400	28	41
BdBE4	13	0	1	84									28	JEL423	1508	28	64
BdBE4	13	0	1	91									31	control	1304	28	84
BdBE4	13	0	1	99									32	control	3240	28	51
BdBE4	14	5	1	7									33	control	23000	28	47
BdBE4	14	15	1	14									34	control	7580	28	35
BdBE4	14	2	1	21									35	control	78000	28	29
BdBE4	14	35	1	28									36	control	28	28	25
BdBE4	14	0	0	35									37	BdBE5	52400	28	35
BdBE4	15	336	1	7									38	BdBE5	96800	28	29
BdBE4	15	165	1	14									40	BdBE5	24800	28	35
BdBE4	15	38	1	21									41	BdBE5	612	28	48
BdBE4	15	2	1	28									1	BdBE1	940	35	84
BdBE4	15	153	1	35									3	BdBE1	0	35	84
BdBE4	15	207	1	42									4	BdBE1	3920	35	57
BdBE4	15	23	1	49									5	BdBE1	1846	35	37
BdBE4	15	1453	1	56									6	BdBE1	158	35	84
BdBE4	15	100	1	63									7	BdBE3	156	35	84
BdBE4	15	984	1	70									8	BdBE3	2480	35	84
BdBE4	15	424	1	77									9	BdBE3	0	35	84
BdBE4	15	118	1	84									11	BdBE3	12260	35	84
BdBE4	15	79	1	91									12	BdBE3	234	35	84
BdBE4	15	123	1	99									13	BdBE4	854	35	37
BdBE4	16	62	1	7									15	BdBE4	552	35	73
BdBE4	16	36	1	14									16	BdBE4	93	35	84
BdBE4	16	143	1	21									17	BdBE4	4980	35	46
BdBE4	16	19	1	28									18	BdBE4	260	35	67
BdBE4	16	144	1	35									19	BdBE5	151	35	84
BdBE4	16	496	1	42									21	BdBE5	121	35	84
BdBE4	16	360	1	49									22	BdBE5	38200	35	78
BdBE4	16	148	1	56									23	BdBE5	12700	35	43
BdBE4	16	46	1	63									24	BdBE5	6520	35	74
BdBE4	16	119	1	70									26	JEL423	368000	35	41
BdBE4	16	54	1	77									28	JEL423	5800	35	64
BdBE4	16	26	1	84									31	control	926	35	84
BdBE4	16	3	1	91									33	control	19200	35	47
BdBE4	16	73	1	99									34	control	584	35	35
BdBE4	17	42	1	7									37	BdBE5	37800	35	35
BdBE4	17	7	1	14									40	BdBE5	33800	35	35
BdBE4	17	3	1	21									41	BdBE5	1758	35	48
BdBE4	17	23	1	28									1	BdBE1	70	42	84
BdBE4	17	52	1	35									3	BdBE1	50	42	84
BdBE4	17	0	1	42									4	BdBE1	2740	42	57
BdBE4	17	259	1	49									5	BdBE1	12400	42	37
BdBE4	17	45	1	56									6	BdBE1	74	42	84
BdBE4	17	5	1	63									7	BdBE3	34	42	84
BdBE4	17	4	1	70									8	BdBE3	47	42	84
BdBE4	17	0	1	77									9	BdBE3	46	42	84
BdBE4	17	17	1	84									11	BdBE3	256	42	84
BdBE4	17	0	1	91									12	BdBE3	2320	42	84
BdBE4	17	0	1	99									13	BdBE4	1072	42	37
BdBE4	18	8	1	7									15	BdBE4	362	42	73
BdBE4	18	42	1	14									16	BdBE4	78	42	84
BdBE4	18	79	1	21									17	BdBE4	141400	42	46
BdBE4	18	30	1	28									18	BdBE4	1310	42	67
BdBE4	18	7	1	35									19	BdBE5	4880	42	84
BdBE4	18	55	1	42									21	BdBE5	98	42	84
BdBE4	18	62	1	49									22	BdBE5	30000	42	78
BdBE4	18	12	1	56									23	BdBE5	2940	42	43
BdBE4	18	3	1	63									24	BdBE5	16580	42	74
BdBE4	18	13	1	70									28	JEL423	32600	42	64
BdBE4	18	10	1	77									31	control	31400	42	84
BdBE4	18	2	1	84									33	control	97800	42	47
BdBE4	18	167	1	91									41	BdBE5	49000	42	48
BdBE4	18	893	1	99									1	BdBE1	206	49	84
BdBE5	19	0	1	7									3	BdBE1	96	49	84
BdBE5	19	0	1	14									4	BdBE1	12600	49	57
BdBE5	19	0	1	21									6	BdBE1	682	49	84
BdBE5	19	0	1	28									7	BdBE3	820	49	84
BdBE5	19	2	1	35									8	BdBE3	954	49	84
BdBE5	19	0	1	42									9	BdBE3	62	49	84
BdBE5	19	5	1	49									11	BdBE3	388	49	84
BdBE5	19	38	1	56									12	BdBE3	666	49	84
BdBE5	19	9	1	63									15	BdBE4	27400	49	73
BdBE5	19	66	1	70									16	BdBE4	418	49	84
BdBE5	19	145	1	77									17	BdBE4	17820	49	46
BdBE5	19	19	1	84									18	BdBE4	7940	49	67
BdBE5	19	400	1	91									19	BdBE5	1400	49	84
BdBE5	19	1360	1	99									21	BdBE5	30	49	84
BdBE5	20	0	1	7									22	BdBE5	2880	49	78
BdBE5	20	0	1	14									24	BdBE5	19160	49	74
BdBE5	20	2	1	21									28	JEL423	10500	49	64
BdBE5	20	0	1	28									31	control	410	49	84
BdBE5	20	0	1	35									33	control	2420	49	47
BdBE5	20	0	1	42									41	BdBE5	9640	49	48
BdBE5	20	0	1	49									1	BdBE1	1012	56	84
BdBE5	20	0	1	56									3	BdBE1	400	56	84
BdBE5	20	0	1	63									4	BdBE1	3360	56	57
BdBE5	20	34	1	70									6	BdBE1	1330	56	84
BdBE5	20	0	1	77									7	BdBE3	191	56	84
BdBE5	20	0	1	84									8	BdBE3	124	56	84
BdBE5	20	0	1	91									9	BdBE3	384	56	84
BdBE5	20	0	1	99									11	BdBE3	2900	56	84
BdBE5	21	0	1	7									12	BdBE3	76	56	84
BdBE5	21	0	1	14									15	BdBE4	36000	56	73
BdBE5	21	0	1	21									16	BdBE4	414	56	84
BdBE5	21	12	1	28									18	BdBE4	612	56	67
BdBE5	21	96	1	35									19	BdBE5	95	56	84
BdBE5	21	44	1	42									21	BdBE5	690	56	84
BdBE5	21	38	1	49									22	BdBE5	2240	56	78
BdBE5	21	70	1	56									24	BdBE5	19760	56	74
BdBE5	21	18	1	63									28	JEL423	88400	56	64
BdBE5	21	0	1	70									31	control	285	56	84
BdBE5	21	28	1	77									1	BdBE1	4900	63	84
BdBE5	21	192	1	84									3	BdBE1	0	63	84
BdBE5	21	139	1	91									4	BdBE1	2940	63	57
BdBE5	21	219	1	99									6	BdBE1	68	63	84
BdBE5	22	0	1	7									7	BdBE3	80	63	84
BdBE5	22	0	1	14									8	BdBE3	93	63	84
BdBE5	22	0	1	21									9	BdBE3	0	63	84
BdBE5	22	2	1	28									11	BdBE3	570	63	84
BdBE5	22	0	1	35									12	BdBE3	360	63	84
BdBE5	22	0	1	42									15	BdBE4	832	63	73
BdBE5	22	3	1	49									16	BdBE4	576	63	84
BdBE5	22	107	1	56									18	BdBE4	2500	63	67
BdBE5	22	18	1	63									19	BdBE5	0	63	84
BdBE5	22	22	1	70									21	BdBE5	135	63	84
BdBE5	22	7	1	77									22	BdBE5	9460	63	78
BdBE5	22	6	1	84									24	BdBE5	2780	63	74
BdBE5	22	33	1	91									28	JEL423	992000	63	64
BdBE5	22	42	1	99									31	control	44	63	84
BdBE5	23	0	1	7									1	BdBE1	2340	70	84
BdBE5	23	0	1	14									3	BdBE1	0	70	84
BdBE5	23	0	1	21									6	BdBE1	1320	70	84
BdBE5	23	0	1	28									7	BdBE3	116	70	84
BdBE5	23	0	1	35									8	BdBE3	1556	70	84
BdBE5	23	0	1	42									9	BdBE3	80	70	84
BdBE5	23	0	1	49									11	BdBE3	422	70	84
BdBE5	23	0	1	56									12	BdBE3	4940	70	84
BdBE5	23	0	1	63									15	BdBE4	1988	70	73
BdBE5	23	0	1	70									16	BdBE4	4480	70	84
BdBE5	23	0	1	77									18	BdBE4	172800	70	67
BdBE5	23	0	1	84									19	BdBE5	2220	70	84
BdBE5	23	0	1	91									21	BdBE5	1512	70	84
BdBE5	23	0	1	99									22	BdBE5	19840	70	78
BdBE5	24	0	1	7									24	BdBE5	6600	70	74
BdBE5	24	0	1	14									31	control	390	70	84
BdBE5	24	0	1	21									1	BdBE1	95	77	84
BdBE5	24	0	1	28									3	BdBE1	78	77	84
BdBE5	24	0	1	35									6	BdBE1	456	77	84
BdBE5	24	0	1	42									7	BdBE3	786	77	84
BdBE5	24	0	1	49									8	BdBE3	1642	77	84
BdBE5	24	0	1	56									9	BdBE3	70	77	84
BdBE5	24	6	1	63									11	BdBE3	908	77	84
BdBE5	24	0	1	70									12	BdBE3	3960	77	84
BdBE5	24	23	1	77									16	BdBE4	1424	77	84
BdBE5	24	25	1	84									19	BdBE5	2220	77	84
BdBE5	24	457	1	91									21	BdBE5	608	77	84
BdBE5	24	349	1	99									22	BdBE5	12380	77	78
BdBE5	37	0	1	7									31	control	45	77	84
BdBE5	37	0	1	14									1	BdBE1	0	84	84
BdBE5	37	0	1	21									3	BdBE1	0	84	84
BdBE5	37	0	1	28									6	BdBE1	208	84	84
BdBE5	37	0	1	35									7	BdBE3	115	84	84
BdBE5	37	0	1	42									8	BdBE3	3380	84	84
BdBE5	37	0	1	49									9	BdBE3	0	84	84
BdBE5	37	0	1	56									11	BdBE3	1938	84	84
BdBE5	37	0	1	63									12	BdBE3	14800	84	84
BdBE5	38	0	1	7									16	BdBE4	4100	84	84
BdBE5	38	0	1	14									19	BdBE5	9600	84	84
BdBE5	38	0	1	21									21	BdBE5	3140	84	84
BdBE5	38	0	1	28									31	control	0	84	84
BdBE5	38	0	1	35
BdBE5	38	0	1	42
BdBE5	38	0	1	49
BdBE5	38	0	1	56
BdBE5	38	0	1	63
BdBE5	39	0	1	7
BdBE5	39	0	1	14
BdBE5	39	0	1	21
BdBE5	39	0	1	28
BdBE5	39	0	1	35
BdBE5	39	0	1	42
BdBE5	39	0	1	49
BdBE5	39	0	1	56
BdBE5	39	0	1	63
BdBE5	40	0	1	7
BdBE5	40	0	1	14
BdBE5	40	0	1	21
BdBE5	40	0	1	28
BdBE5	40	0	1	35
BdBE5	40	0	1	42
BdBE5	40	0	1	49
BdBE5	40	0	1	56
BdBE5	40	0	1	63
BdBE5	41	0	1	7
BdBE5	41	0	1	14
BdBE5	41	0	1	21
BdBE5	41	0	1	28
BdBE5	41	0	1	35
BdBE5	41	0	1	42
BdBE5	41	0	1	49
BdBE5	41	0	1	56
BdBE5	41	0	1	63
JEL423	25	21000	1	7
JEL423	25	36400	0	14
JEL423	26	35600	1	7
JEL423	26	13480	1	14
JEL423	26	60400	1	21
JEL423	26	39400	1	28
JEL423	26	368000	0	35
JEL423	27	85600	1	7
JEL423	27	176600	1	14
JEL423	27	632000	0	21
JEL423	28	14940	1	7
JEL423	28	2920	1	14
JEL423	28	696	1	21
JEL423	28	1508	1	28
JEL423	28	5800	1	35
JEL423	28	32600	1	42
JEL423	28	10500	1	49
JEL423	28	88400	1	56
JEL423	28	992000	0	63
JEL423	29	123600	1	7
JEL423	29	80600	0	14
JEL423	30	79200	1	7
JEL423	30	108200	1	14
JEL423	30	79800	0	21
JEL423	42	60400	1	7
JEL423	42	72600	0	14
JEL423	43	63400	1	7
JEL423	43	137400	0	14
JEL423	44	112800	1	7
JEL423	44	198400	0	14
ctrl	31	0	1	7
ctrl	31	0	1	14
ctrl	31	0	1	21
ctrl	31	0	1	28
ctrl	31	0	1	35
ctrl	31	0	1	42
ctrl	31	0	1	49
ctrl	31	0	1	56
ctrl	31	0	1	63
ctrl	31	0	1	70
ctrl	31	0	1	77
ctrl	31	0	1	84
ctrl	31	0	1	91
ctrl	31	0	1	99
ctrl	32	0	1	7
ctrl	32	0	1	14
ctrl	32	0	1	21
ctrl	32	0	1	28
ctrl	32	0	1	35
ctrl	32	0	1	42
ctrl	32	0	1	49
ctrl	32	0	1	56
ctrl	32	0	1	63
ctrl	32	0	1	70
ctrl	32	0	1	77
ctrl	32	0	1	84
ctrl	32	0	1	91
ctrl	32	0	1	99
ctrl	33	0	1	7
ctrl	33	0	1	14
ctrl	33	0	1	21
ctrl	33	0	1	28
ctrl	33	0	1	35
ctrl	33	0	1	42
ctrl	33	0	1	49
ctrl	33	0	1	56
ctrl	33	0	1	63
ctrl	33	0	1	70
ctrl	33	0	1	77
ctrl	33	0	1	84
ctrl	33	0	1	91
ctrl	33	0	1	99
ctrl	34	0	1	7
ctrl	34	0	1	14
ctrl	34	0	1	21
ctrl	34	0	1	28
ctrl	34	0	1	35
ctrl	34	0	1	42
ctrl	34	0	1	49
ctrl	34	0	1	56
ctrl	34	0	1	63
ctrl	34	0	1	70
ctrl	34	0	1	77
ctrl	34	0	1	84
ctrl	34	0	1	91
ctrl	34	0	1	99
ctrl	35	0	1	7
ctrl	35	0	1	14
ctrl	35	0	1	21
ctrl	35	0	1	28
ctrl	35	0	1	35
ctrl	35	0	1	42
ctrl	35	0	1	49
ctrl	35	0	1	56
ctrl	35	0	1	63
ctrl	35	0	1	70
ctrl	35	0	1	77
ctrl	35	0	1	84
ctrl	35	0	1	91
ctrl	35	0	1	99
ctrl	36	0	1	7
ctrl	36	0	1	14
ctrl	36	0	1	21
ctrl	36	0	1	28
ctrl	36	0	1	35
ctrl	36	0	1	42
ctrl	36	0	1	49
ctrl	36	0	1	56
ctrl	36	0	1	63
ctrl	36	0	1	70
ctrl	36	0	1	77
ctrl	36	0	1	84
ctrl	36	0	1	91
ctrl	36	0	1	99

## Sheet: Figure 3b 
LOG(10)GE	ID	BdBE3	BdBE3+JEL423	naïve	naïve + JEL423
	1	1.14613	0.477121	0	1.76343
	2	1.60206	1.36173	0	2.1784
	3	1.72428	0	0	2.26482
	4	1.78533	0	0	2.37291
	5	1.90849	0	0	2.5977
	6	1.94939	0	0	2.66839
	7	1.98227	0	0	2.83251
	8	2.06819	0	0	2.88309
	9	2.11727	0	0	2.90634
	10	2.12057	0	0	3.10857
	11	2.17026	0	0	3.36549
	12	2.20683	0	0	3.49415
	13	2.21219	0	0	3.67761
	14	2.25042	0	0	3.80618
	15	2.30103	0	0	3.8169
	16	2.43457	0	0	3.85248
	17	2.89708	0	0	3.85612
	18	2.95904	0	0	4.03503
	19	3.06446	0	0	4.07335
	20	3.06595	0	0	4.28103

## Sheet: Figure 4
Species	Code	Group	Death	Status	Pathogen	7	14	21	28	35	42	49	56	63	70	77	84	91	98	105	112	119	126	133	140	147	154	161	168	175	182	189	196	203	210	217	224	231
Salamandra salamandra	V1	bd-bsal	34	Dead	Bd	0	0	28	0	0	0	106
Salamandra salamandra	V2	bd-bsal	26	Dead	Bd	2020	25	0	0	0	0
Salamandra salamandra	V3	bd-bsal	31	Dead	Bd	4000	532	714	60	2220	496	0
Salamandra salamandra	V5	bd-bsal	43	Dead	Bd	396	0	0	0	20	26	123	208	346
Salamandra salamandra	V6	bd-bsal	35	Dead	Bd	142	20	0	0	0	0	38	24
Salamandra salamandra	V7	bd-bsal	29	Dead	Bd	20	27	20	0	0	0	23
Salamandra salamandra	V8	bd-bsal	57	Dead	Bd	422	0	0	0	0	0	0	0	0	0	0
Salamandra salamandra	V9	bd-bsal	25	Dead	Bd	1192	81	47	47	57	380
Salamandra salamandra	V10	bd-bsal	38	Dead	Bd	27	95	1000	20	238	26	278	370
Salamandra salamandra	V11	bd	63	Alive	Bd	430	56	382	38	102	258	0	56	0	0	0	0
Salamandra salamandra	V13	bd	63	Alive	Bd	176	96	492	0	0	0	0	0	0	0	0	0
Salamandra salamandra	V14	bd	63	Alive	Bd	212	127	0	31	0	0	0	0	0	0	0	0
Salamandra salamandra	V15	bd	63	Alive	Bd	760	200	199	23	0	0	0	0	0	0	0	0
Salamandra salamandra	V16	bd	63	Alive	Bd	52	0	0	0	0	0	0	0	0	0	0	0
Salamandra salamandra	V17	bd	63	Alive	Bd	370	0	0	0	0	0	0	0	0	0	0	0
Salamandra salamandra	V18	bd	63	Alive	Bd	244	91	0	0	0	0	0	0	0	0	0	0
Salamandra salamandra	V19	bd	63	Alive	Bd	106	100	130	20	141	111	55	0	0	0	0	0
Salamandra salamandra	V20	bd	63	Alive	Bd	0	22	0	0	0	0	0	0	0	0	0	0
Salamandra salamandra	V21	bsal	22	Dead	Bd	0	0	0	0	0	0
Salamandra salamandra	V22	bsal	30	Dead	Bd	0	0	0	0	0	0	0
Salamandra salamandra	V23	bsal	39	Dead	Bd	0	0	0	0	0	0	0	0
Salamandra salamandra	V24	bsal	49	Dead	Bd	0	0	0	0	0	0	0	0	0	0
Salamandra salamandra	V25	bsal	39	Dead	Bd	0	0	0	0	0	0	0	0
Salamandra salamandra	V26	bsal	28	Dead	Bd	0	0	0	0	0	0	0
Salamandra salamandra	V27	bsal	65	Dead	Bd	0	0	0	0	0	0	0	0	0	0	0	0
Salamandra salamandra	V28	bsal	23	Dead	Bd	0	0	0	0	0	0
Salamandra salamandra	V29	bsal	19	Dead	Bd	0	0	0	0	0
Pleurodeles waltl	P1	bd-bsal	210	Alive	Bd	394	148	0	0	0	0	0	0	0	0	0	0	0	0	0	0	0	0	0	0	0	0	0	0	0	0	0	0	0	0	0	0	0
Pleurodeles waltl	P2	bd-bsal	210	Alive	Bd	382	79	38	0	0	0	0	0	0	0	0	0	0	0	0	0	0	0	0	0	0	0	0	0	0	0	0	0	0	0	0	0	0
Pleurodeles waltl	P3	bd-bsal	210	Alive	Bd	476	110	302	32	0	0	0	0	0	0	0	0	0	0	0	0	0	0	0	0	0	0	0	0	0	0	0	0	0	0	0	0	0
Pleurodeles waltl	P4	bd-bsal	210	Alive	Bd	316	342	560	0	0	0	0	0	0	0	0	0	0	0	0	0	0	0	0	0	0	0	0	0	0	0	0	0	0	0	0	0	0
Pleurodeles waltl	P5	bd-bsal	210	Alive	Bd	54	20	332	0	0	0	0	0	0	0	0	0	0	0	0	0	0	0	0	0	0	0	0	0	0	0	0	0	0	0	0	0	0
Pleurodeles waltl	P6	bd-bsal	210	Alive	Bd	0	44	0	0	0	0	0	0	0	0	0	0	0	0	0	0	0	0	0	0	0	0	0	0	0	0	0	0	0	0	0	0	0
Pleurodeles waltl	P7	bd-bsal	210	Alive	Bd	99	33	20	0	0	0	0	0	0	0	0	0	0	0	0	0	0	0	0	0	0	0	0	0	0	0	0	0	0	0	0	0	0
Pleurodeles waltl	P8	bd-bsal	210	Alive	Bd	84	216	1412	0	0	0	0	0	0	0	0	0	0	0	0	0	0	0	0	0	0	0	0	0	0	0	0	0	0	0	0	0	0
Pleurodeles waltl	P9	bd	63	Alive	Bd	204	20	23	0	0	0	0	0	0	0	0	0
Pleurodeles waltl	P10	bd	63	Alive	Bd	124	54	0	0	0	0	0	0	0	0	0	0
Pleurodeles waltl	P11	bd	63	Alive	Bd	864	200	282	0	0	0	0	0	0	0	0	0
Pleurodeles waltl	P12	bd	63	Alive	Bd	3340	95	28	0	0	0	0	0	0	0	0	0
Pleurodeles waltl	P13	bd	63	Alive	Bd	438	0	0	0	0	0	0	0	0	0	0	0
Pleurodeles waltl	P14	bd	63	Alive	Bd	354	20	0	0	0	0	0	0	0	0	0	0
Pleurodeles waltl	P15	bd	63	Alive	Bd	41	98	21	0	0	0	0	0	0	0	0	0
Pleurodeles waltl	P16	bd	63	Alive	Bd	0	35	20	0	0	0	0	0	0	0	0	0
Pleurodeles waltl	P17	bsal	210	Alive	Bd	0	0	0	0	0	0	0	0	0	0	0	0	0	0	0	0	0	0	0	0	0	0	0	0	0	0	0	0	0	0	0	0	0
Pleurodeles waltl	P18	bsal	210	Alive	Bd	0	0	0	0	0	0	0	0	0	0	0	0	0	0	0	0	0	0	0	0	0	0	0	0	0	0	0	0	0	0	0	0	0
Pleurodeles waltl	P19	bsal	210	Alive	Bd	0	0	0	0	0	0	0	0	0	0	0	0	0	0	0	0	0	0	0	0	0	0	0	0	0	0	0	0	0	0	0	0	0
Pleurodeles waltl	P20	bsal	210	Alive	Bd	0	0	0	0	0	0	0	0	0	0	0	0	0	0	0	0	0	0	0	0	0	0	0	0	0	0	0	0	0	0	0	0	0
Pleurodeles waltl	P21	bsal	64	Dead	Bd	0	0	0	0	0	0	0	0	0	0	0	0
Pleurodeles waltl	P22	bsal	44	Dead	Bd	0	0	0	0	0	0	0	0	0
Pleurodeles waltl	P23	bsal	59	Dead	Bd	0	0	0	0	0	0	0	0	0	0	0
Pleurodeles waltl	P24	bsal	210	Alive	Bd	0	0	0	0	0	0	0	0	0	0	0	0	0		0	0	0	0	0	0	0	0	0	0	0	0	0	0	0	0	0	0	0
Triturus marmoratus	M1	bd-bsal	109	Dead	Bd	1224	568	410	0	189	0	27	0	0	20	0	0	0	0	0	0	0	0
Triturus marmoratus	M2	bd-bsal	101	Dead	Bd	374	88	3160	336	414	0	0	0	0	0	0	0	0	0	0	0	0
Triturus marmoratus	M3	bd-bsal	210	Alive	Bd	1618	624	1372	21	54	20	97	0	0	0	0	0	0	0	0	0	0	0	0	0	0	0	0	0	0	0	0	0	0	0	0	0	0
Triturus marmoratus	M4	bd-bsal	119	Alive	Bd	1390	126	67	20	72	0	0	0	0	0	0	0	0	0	0	0	0	0	0	0
Triturus marmoratus	M5	bd-bsal	119	Alive	Bd	38800	25000	246	93	470	0	292	842	20	550	136	121	29	20	0	0	0	0	0	0
Triturus marmoratus	M6	bd-bsal	112	Dead	Bd	13000	5140	3260	6580	5200	836	174	122.4	256	77	32	32	0	0	0	0	0	0	0
Triturus marmoratus	M7	bd-bsal	119	Alive	Bd	10280	2640	20	0	53	124	84	384	88	292	24	20	0	0	0	0	0	0	0	0
Triturus marmoratus	M8	bd	84	Alive	Bd	19580	133	29	38	20	0	0	0	0	0	20	20	172	36	0
Triturus marmoratus	M9	bd	84	Alive	Bd	1322	1938	254	286	1150	636	131	0	115	183	0	0	0	0	0
Triturus marmoratus	M10	bd	84	Alive	Bd	760	3180	548	26	178	236	40	0	0	0	0	0	0	0	0
Triturus marmoratus	M11	bd	84	Alive	Bd	996	5320	4060	5260	9920	181	202	984	1006	2620	132	132	622	492	0
Triturus marmoratus	M12	bd	84	Alive	Bd	2200	4240	778	2280	3320	1696	77	41	21	69	200	200	51	20	0
Triturus marmoratus	M13	bd	84	Alive	Bd	512	6140	7760	896	948	23	0	0	0	0	0	0	0	0	0
Triturus marmoratus	M14	bsal	33	Dead	Bd	0	0	0	0	0	0	0	0
Triturus marmoratus	M15	bsal	31	Dead	Bd	0	0	0	0	0	0	0	0
Triturus marmoratus	M16	bsal	38	Dead	Bd	0	0	0	0	0	0	0	0	0
Triturus marmoratus	M17	bsal	59	Dead	Bd	0	0	0	0	0	0	0	0	0	0	0
Triturus marmoratus	M18	bsal	38	Dead	Bd	0	0	0	0	0	0	0	0
Triturus marmoratus	M19	bsal	27	Dead	Bd	0	0	0	0	0	0
Triturus marmoratus	M20	bsal	33	Dead	Bd	0	0	0	0	0	0	0
Salamandra salamandra	V1	bd-bsal	34	Dead	Bsal	NA	NA	NA	0	36	132	968
Salamandra salamandra	V2	bd-bsal	26	Dead	Bsal	NA	NA	NA	0	194	310
Salamandra salamandra	V3	bd-bsal	31	Dead	Bsal	NA	NA	NA	0	183	46	75
Salamandra salamandra	V5	bd-bsal	43	Dead	Bsal	NA	NA	NA	0	0	153	618	133.8	896
Salamandra salamandra	V6	bd-bsal	35	Dead	Bsal	NA	NA	NA	0	0	20	128	1258
Salamandra salamandra	V7	bd-bsal	29	Dead	Bsal	NA	NA	NA	0	20	63	1598
Salamandra salamandra	V8	bd-bsal	57	Dead	Bsal	NA	NA	NA	0	0	52	20	41	73	618	0
Salamandra salamandra	V9	bd-bsal	25	Dead	Bsal	NA	NA	NA	0	1122	556
Salamandra salamandra	V10	bd-bsal	38	Dead	Bsal	NA	NA	NA	0	0	20	364	832
Salamandra salamandra	V11	bd	63	Alive	Bsal	NA	NA	NA	0	0	0	0	0	0	0	0	0
Salamandra salamandra	V13	bd	63	Alive	Bsal	NA	NA	NA	0	0	0	0	0	0	0	0	0
Salamandra salamandra	V14	bd	63	Alive	Bsal	NA	NA	NA	0	0	0	0	0	0	0	0	0
Salamandra salamandra	V15	bd	63	Alive	Bsal	NA	NA	NA	0	0	0	0	0	0	0	0	0
Salamandra salamandra	V16	bd	63	Alive	Bsal	NA	NA	NA	0	0	0	0	0	0	0	0	0
Salamandra salamandra	V17	bd	63	Alive	Bsal	NA	NA	NA	0	0	0	0	0	0	0	0	0
Salamandra salamandra	V18	bd	63	Alive	Bsal	NA	NA	NA	0	0	0	0	0	0	0	0	0
Salamandra salamandra	V19	bd	63	Alive	Bsal	NA	NA	NA	0	0	0	0	0	0	0	0	0
Salamandra salamandra	V20	bd	63	Alive	Bsal	NA	NA	NA	0	0	0	0	0	0	0	0	0
Salamandra salamandra	V21	bsal	22	Dead	Bsal	NA	NA	NA	0	754	418
Salamandra salamandra	V22	bsal	30	Dead	Bsal	NA	NA	NA	0	190	52	1410
Salamandra salamandra	V23	bsal	39	Dead	Bsal	NA	NA	NA	0	0	65	106	692
Salamandra salamandra	V24	bsal	49	Dead	Bsal	NA	NA	NA	0	0	0	21	340	268	67
Salamandra salamandra	V25	bsal	39	Dead	Bsal	NA	NA	NA	0	0	0	256	1808
Salamandra salamandra	V26	bsal	28	Dead	Bsal	NA	NA	NA	0	0	68	352
Salamandra salamandra	V27	bsal	65	Dead	Bsal	NA	NA	NA	0	0	0	104	2	60	486	172	268
Salamandra salamandra	V28	bsal	23	Dead	Bsal	NA	NA	NA	0	268	254
Salamandra salamandra	V29	bsal	19	Dead	Bsal	NA	NA	NA	0	428
Pleurodeles waltl	P1	bd-bsal	210	Alive	Bsal	NA	NA	NA	0	0	0	0	0	4	9	0	0	7	1	6	0	0	1	0	64	0	0	0	3	0	0	0	0	0	0	0	0	0
Pleurodeles waltl	P2	bd-bsal	210	Alive	Bsal	NA	NA	NA	0	0	2	0	1	19	45	19	1	128	89	23	15	7	1	0	192	0	0	0	0	5	0	0	0	0	10	0	0	3
Pleurodeles waltl	P3	bd-bsal	210	Alive	Bsal	NA	NA	NA	0	0	0	0	0	19	0	1	5	2	143	4	19	26	1	0	184	0	0	0	0	0	0	0	0	0	0	0	5	0
Pleurodeles waltl	P4	bd-bsal	210	Alive	Bsal	NA	NA	NA	0	0	0	0	0	0	0	0	3	0	0	0	0	0	0	0	0	0	0	0	0	0	0	0	0	0	0	0	0	0
Pleurodeles waltl	P5	bd-bsal	210	Alive	Bsal	NA	NA	NA	0	0	4	13	13	23	0	4	3	8	3	3	0	0	0	13	2	0	1	0	1	0	0	0	0	0	0	0	0	0
Pleurodeles waltl	P6	bd-bsal	210	Alive	Bsal	NA	NA	NA	0	26	12	7	32	51	10	31	37	85	53	68	67	24	14	540	272	86	1	35	23	28	38	1	0	0	1	0	0	1
Pleurodeles waltl	P7	bd-bsal	210	Alive	Bsal	NA	NA	NA	0	0	0	0	2	0	1	0	4	85	123	121	32	32	12	157	5	9	24	446	21	38	5	96	8	0	5	17	67	5
Pleurodeles waltl	P8	bd-bsal	210	Alive	Bsal	NA	NA	NA	0	0	2	26	11	54	115	114	16	90	346	59	6	6	4	242	21	0	24	0	66	14	48	0	0	2	68	0	0	0
Pleurodeles waltl	P9	bd	63	Alive	Bsal	NA	NA	NA	0	0	0	0	0	0	0	0	0
Pleurodeles waltl	P10	bd	63	Alive	Bsal	NA	NA	NA	0	0	0	0	0	0	0	0	0
Pleurodeles waltl	P11	bd	63	Alive	Bsal	NA	NA	NA	0	0	0	0	0	0	0	0	0
Pleurodeles waltl	P12	bd	63	Alive	Bsal	NA	NA	NA	0	0	0	0	0	0	0	0	0
Pleurodeles waltl	P13	bd	63	Alive	Bsal	NA	NA	NA	0	0	0	0	0	0	0	0	0
Pleurodeles waltl	P14	bd	63	Alive	Bsal	NA	NA	NA	0	0	0	0	0	0	0	0	0
Pleurodeles waltl	P15	bd	63	Alive	Bsal	NA	NA	NA	0	0	0	0	0	0	0	0	0
Pleurodeles waltl	P16	bd	63	Alive	Bsal	NA	NA	NA	0	0	0	0	0	0	0	0	0
Pleurodeles waltl	P17	bsal	210	Alive	Bsal	NA	NA	NA	0	105	25	144	47	2040	472	390	39	1066	36	344	7	24	188	130	15	2	0	77	27	9	39	15	0	1	2	0	42	12
Pleurodeles waltl	P18	bsal	210	Alive	Bsal	NA	NA	NA	0	37	58	26	187	140	154	52	7	11	57	12	3	0	25	26	4	2	1	9	2	1	20	16	6	1	4	0	10	11
Pleurodeles waltl	P19	bsal	210	Alive	Bsal	NA	NA	NA	0	75	2	27	106	230	104	71	8	33	204	208	7	0	31	3	8	0	2	1	37	10	10	1	1	14	35	3	0	13
Pleurodeles waltl	P20	bsal	210	Alive	Bsal	NA	NA	NA	3	7	111	63	342	71	37	3	4	49	86	5	0	1	44	1	1	0	0	2	13	2	1	8	0	7	15	2	0	5
Pleurodeles waltl	P21	bsal	64	Dead	Bsal	NA	NA	NA	2	57	38	85	444	4540	1760	181	10
Pleurodeles waltl	P22	bsal	44	Dead	Bsal	NA	NA	NA	0	442	726	612	2900	3320
Pleurodeles waltl	P23	bsal	59	Dead	Bsal	NA	NA	NA	0	496	85	250	522	2920	626	101
Pleurodeles waltl	P24	bsal	210	Alive	Bsal	NA	NA	NA	0	40	105	282	434	1068	1022	272	4	48	14	0	11	0	62	40	26	17	12	44	20	14	50	5	10	10	10	0	1	0
Triturus marmoratus	M1	bd-bsal	109	Dead	Bsal	NA	NA	NA	0	0	0	0	0	0	332	66	0	486	4460	1656	516	1718	49
Triturus marmoratus	M2	bd-bsal	101	Dead	Bsal	NA	NA	NA	0	0	0	20	0	23	380	2120	20	37	218	136	141	0
Triturus marmoratus	M3	bd-bsal	210	Alive	Bsal	NA	NA	NA	0	0	0	0	0	0	0	0	32	424	1452	326	456	866	64	84	138	0	73	45	0	33	26	0	0	0	0	0	0	0
Triturus marmoratus	M4	bd-bsal	119	Alive	Bsal	NA	NA	NA	0	0	0	0	0	0	0	0	0	0	0	0	0	0	0	0	0
Triturus marmoratus	M5	bd-bsal	119	Alive	Bsal	NA	NA	NA	0	0	0	0	0	0	0	0	0	0	0	0	0	0	0	0	0
Triturus marmoratus	M6	bd-bsal	112	Dead	Bsal	NA	NA	NA	0	0	74	20	0	105	66	508	800	304	888	702	712	1464	3500	1110
Triturus marmoratus	M7	bd-bsal	119	Alive	Bsal	NA	NA	NA	0	0	0	0	0	0	0	0	0	0	0	0	0	0	0	0	0
Triturus marmoratus	M8	bd	84	Alive	Bsal	NA	NA	NA	0	0	0	0	0	0	0	0	0	0	0	0
Triturus marmoratus	M9	bd	84	Alive	Bsal	NA	NA	NA	0	0	0	0	0	0	0	0	0	0	0	0
Triturus marmoratus	M10	bd	84	Alive	Bsal	NA	NA	NA	0	0	0	0	0	0	0	0	0	0	0	0
Triturus marmoratus	M11	bd	84	Alive	Bsal	NA	NA	NA	0	0	0	0	0	0	0	0	0	0	0	0
Triturus marmoratus	M12	bd	84	Alive	Bsal	NA	NA	NA	0	0	0	0	0	0	0	0	0	0	0	0
Triturus marmoratus	M13	bd	84	Alive	Bsal	NA	NA	NA	0	0	0	0	0	0	0	0	0	0	0	0
Triturus marmoratus	M14	bsal	33	Dead	Bsal	NA	NA	NA	0	518	502	332
Triturus marmoratus	M15	bsal	31	Dead	Bsal	NA	NA	NA	0	1806	3980	4460
Triturus marmoratus	M16	bsal	38	Dead	Bsal	NA	NA	NA	0	554	52	0	2760
Triturus marmoratus	M17	bsal	59	Dead	Bsal	NA	NA	NA	0	0	0	37	272	606	514000	538
Triturus marmoratus	M18	bsal	38	Dead	Bsal	NA	NA	NA	0	1006	1206	202	582
Triturus marmoratus	M19	bsal	27	Dead	Bsal	NA	NA	NA	0	3760	212
Triturus marmoratus	M20	bsal	33	Dead	Bsal	NA	NA	NA	0	630	7	3020

## Sheet: Sup Table 6
Relative gene expression compared to JEL423
relative gene expression	Condition	Replicate	BDEG_26151	BDEG_22342	CRN_22492	CRN_25085	CRN_23176	ADM_25206	ADM_27285	ADM_22285	ADM_20379	ADM_23888	CBM_20255	CBM18_28751	CBM_26087
JEL423	SPORES	A	0.797734	0.824436	1.21544	1.04173	1.16998	0.817324	0.70906	0.646839	0.785389	0.828733	0.71647	0.756011	0.535508
		B	1.28304	1.31683	1.01894	0.744614	0.563335	1.21804	1.12472	1.32599	1.41134	1.39916	0.891659	1.37751	1.51002
		C	1.21693	0.940007	1.24897	1.72697	2.12247	1.08541	1.38823	1.34793	0.979925	1.00573	1.43221	1.09866	1.3363
		D	0.802856	0.979904	0.646496	0.746499	0.71485	0.925441	0.903259	0.864964	0.920642	0.857502	1.09294	0.874004	0.925441
		E											1.19663
		F											0.891659
		G											0.944907
		H											0.991863
BdBE1	SPORES	A	0.865346	0.736547	0.353271	0.302782	0.240457	0.710226	0.63347	1.44278	0.645661	0.690804	0.963495	0.361947	0.715166
		B	0.845951	0.690707	0.292426	0.356913	0.235067	0.59199	0.550436	0.782491	0.605478	0.670656	0.866725	0.637787	0.831418
		C	0.647909	0.532688	0.312378	0.314006	0.188988	0.628012	0.7189	0.727674	0.412185	0.531766	0.811613	0.491875	0.726414
		D	0.980054	0.691803	0.375903	0.347704	0.32611	ND	0.927187	0.863598	0.38115	0.564847	0.838529	0.504677	0.705116
BdBE2	SPORES	A	1.1738	1.22153	0.706466	1.09141	0.770407	1.78533	5.4309	1.11627	1.50388	1.38146	1.78533	1.30468	1.68903
		B	1.67075	1.15509	0.756808	0.832487	0.643049	1.52151	2.18935	1.31768	1.30858	1.4799	2.30617	1.48761	2.06408
		C	1.63358	1.40985	1.04647	1.00908	0.70737	2.30224	2.84423	1.71183	1.53213	1.47738	2.75688	2.29825	1.87
		D	2.13612	1.90857	0.693752	0.840892	0.456122	3.27159	2.43681	2.85303	1.83082	2.26576	2.21913	2.40743	2.639
BdBE3	SPORES	A	0.995677	1.08768	0.323368	0.269573	0.130874	0.762468	2.22491	0.953463	0.727616	0.91939	ND	0.282486	1.0561
		B	1.33825	1.25514	0.513289	0.481412	0.152074	1.2187	5.73719	1.35458	0.893689	1.35223	ND	0.504471	1.31526
		C	1.85971	1.62741	0.364144	0.466543	0.140397	2.29753	3.37545	2.08867	1.98974	1.86617	ND	0.53871	1.68189
		D	1.21506	0.87571	0.453296	0.516208	0.113717	1.65408	4.23108	1.37414	0.919247	1.15351	ND	0.451728	1.41032
BdBE4	SPORES	A	1.65966	1.52455	0.677543	0.54182	0.670535	1.8479	1.45486	1.374	1.81301	1.64249	1.74822	1.75733	2.07899
		B	0.740408	0.786704	0.58394	0.473486	0.301221	0.841708	0.850505	0.718915	1.04528	1.04347	1.14187	0.951907	0.908395
		C	0.723733	1.05047	0.334721	0.489211	0.362494	1.60051	1.33194	1.31133	1.21506	1.45249	0.881804	1.33425	0.945094
		D	1.70806	1.7051	0.406086	0.513117	0.410331	2.70825	2.01721	1.93168	1.53672	1.64417	1.88865	2.35358	2.65251
BdBE5	SPORES	A	1.15185	0.769212	0.698075	0.472686	0.331356	1.34626	4.87011	1.21542	1.08032	0.817309	1.02737	0.601424	1.0935
		B	1.58697	0.647867	0.803166	0.62906	0.610799	0.62906	7.29178	0.571874	0.587952	0.518089	1.14971	0.60239	0.732688
		C	0.753405	0.242995	0.888225	0.777275	0.56409	0.0535302	9.26311	0.174222	0.0642125	0.0677562	1.39136	0.00431626	0.0258534
		D	1.69307	1.36334	0.531133	0.455223	0.203365	2.91732	3.67985	1.84951	1.40167	1.68722	1.61849	1.16647	1.91142
BdBE6	SPORES	A	1.71108	1.35887	1.05147	1.07171	0.531231	1.6244	1.77143	1.66141	1.33091	1.56907	2.56669	1.34482	2.12861
		B	1.86673	1.46207	1.64492	1.63073	0.608368	2.93939	2.55003	2.44192	1.34538	1.92588	2.48891	1.47735	2.00766
		C	1.17556	0.796006	1.86717	1.66827	0.705076	1.63394	2.28683	1.61424	0.908055	1.14739	1.55655	1.01105	1.10065
		D	1.34328	1.0742	1.25986	0.877071	0.456367	2.08604	2.42127	2.48503	1.37866	1.60299	1.44469	1.17957	2.20498
BdBE7	SPORES	A	1.69017	1.56338	1.30556	1.54989	0.56631	1.84314	2.44048	2.24181	2.02043	1.79274	1.47648	1.27426	2.2535
		B	0.996289	1.05127	2.19183	2.0134	1.23725	1.54717	3.39788	1.60451	1.44607	1.35626	1.45361	1.09972	1.6241
		C	2.20693	1.70473	1.05668	1.06219	0.508579	3.49924	2.69829	2.34493	1.69295	2.34087	2.1993	1.64096	1.81132
		D	1.8951	1.75293	1.34702	1.17876	0.333272	3.80335	3.29956	2.75065	2.28117	1.8369	2.32507	1.74687	2.26149
BdBE8	SPORES	A	0.323827	0.271834	0.225437	0.253191	0.084541	0.456376	1.35971	0.59907	0.173234	0.336411	0.527885	0.407761	0.318264
		B	0.724314	0.504241	0.25564	0.249946	0.0852112	0.817724	1.97888	0.567301	0.454448	0.496438	0.598609	0.686431	0.75246
		C	1.00545	0.724644	0.249194	0.207739	0.0921638	1.14301	1.39266	0.792973	0.671446	0.872268	0.842556	0.895238	0.808233
		D	1.0128	0.671682	0.232588	0.314984	0.105174	1.09684	2.20129	0.997128	0.700206	0.775582	0.854618	0.642092	0.872575
BdBE9	SPORES	A	3.03705	1.21434	0.389628	0.375704	0.119507	1.32654	1.59402	1.70547	1.08686	1.08498	1.26371	1.96587	1.98298
		B	0.628744	0.386367	0.141419	0.141174	0.0685378	0.534234	1.80318	0.573571	0.341048	0.512472	0.653176	0.559824	0.639734
		C	1.44784	0.877456	0.314558	0.288952	0.0869542	1.10106	2.53836	1.022	0.807425	1.05621	0.459743	0.880503	0.558218
		D	1.17272	0.636115	0.367893	0.310972	0.107496	1.37065	2.58445	1.55548	0.805166	1.03876	1.06796	1.06611	0.776393
BdBE10	SPORES	A	1.53748	0.887652	0.267584	0.195544	0.1834	1.61952	1.29286	1.32691	1.21257	1.1938	1.78456	1.57251	1.86034
		B	1.58804	0.996365	0.278306	0.319137	0.174312	1.79284	1.22031	1.0753	2.48759	1.38727	1.80531	1.44367	1.93488
		C	0.979779	0.663436	0.22657	0.202435	0.13149	1.06846	1.30182	1.01962	0.682088	0.855909	1.17734	0.878448	0.793075
		D	0.905757	0.694813	0.232402	0.225656	0.117416	1.42622	1.61015	0.897943	1.43863	0.928	1.28538	1.19723	0.877941
BdSP11	spores	A	0.318703	0.419803	0.472303	0.377692	0.191151	0.410451	0.535992	0.408323	0.292759	0.267069	0.596785	0.152067	0.249184
		B	0.6117	0.499444	0.459582	0.347695	0.254087	0.690587	0.566794	0.431788	0.422902	0.391177	0.782355	0.278046	0.304792
		C	1.46311	1.00454	0.422358	0.458196	0.297619	1.25183	2.56514	1.05448	1.20292	0.837428	1.28702	0.620515	0.837428
		D	0.552977	0.418352	0.317052	0.30361	0.209902	0.493216	0.572477	0.344551	0.310527	0.329943	0.586535	0.19858	0.325401

[truncated: 5 more sheets: Sup Table 7 , Sup Fig 1, Sup Fig 2, Sup Fig 3, Sup Fig 4 ]
